# Supplementary material for: Molecular Mechanisms for the Carnosine-Induced Activation of Muscle–Brain Interaction
Source: Nutrients. 2023 Mar 19;15(6):1479. doi: 10.3390/nu15061479 (PMC10057344; doi:10.3390/nu15061479)
Supplement: Supplementary file 1 [file nutrients-15-01479-s001.zip]

Archive with 1 entries (1 files):
- nutrients-2297724-supplementary.pdf
